# Supplementary material for: Characterization of Erysipelothrix rhusiopathiae Isolates from Diseased Pigs in 15 Chinese Provinces from 2012 to 2018
Source: Microorganisms. 2021 Dec 17;9(12):2615. doi: 10.3390/microorganisms9122615 (PMC8704079; doi:10.3390/microorganisms9122615)
Supplement: Supplementary file 1 [file microorganisms-09-02615-s001.zip]

Archive with 1 entries (1 files):
- microorganisms-1487578-Supplementary Materials.pdf
